# Supplementary material for: Albumin-Based Nanoparticles for the Delivery of Doxorubicin in Breast Cancer
Source: Cancers (Basel). 2021 Jun 16;13(12):3011. doi: 10.3390/cancers13123011 (PMC8235501; doi:10.3390/cancers13123011)
Supplement: Supplementary file 1 [file cancers-13-03011-s001.zip]

Archive with 1 entries (1 files):
- cancers-1264826-supplementary.pdf
